# Supplementary material for: Efficient ring perception for the Chemistry Development Kit
Source: J Cheminform. 2014 Jan 30;6:3. doi: 10.1186/1758-2946-6-3 (PMC3922685; doi:10.1186/1758-2946-6-3)
Supplement: Additional files 1 — Cycle membership benchmark. Performance measurements of determining cycle membership using SpanningTree and RingSearch. [file 1758-2946-6-3-S1.tsv]

data	implementation	n.structures	n.cycles	n.error	time.ms
nci_aug00	RingSearch	250172	3260822	0	1710
nci_aug00	RingSearch	250172	3260822	0	1337
nci_aug00	RingSearch	250172	3260822	0	1376
nci_aug00	RingSearch	250172	3260822	0	1369
nci_aug00	RingSearch	250172	3260822	0	1411
nci_aug00	RingSearch	250172	3260822	0	1372
nci_aug00	RingSearch	250172	3260822	0	1378
nci_aug00	RingSearch	250172	3260822	0	1390
nci_aug00	RingSearch	250172	3260822	0	1368
nci_aug00	RingSearch	250172	3260822	0	1365
nci_aug00	RingSearch	250172	3260822	0	1371
nci_aug00	RingSearch	250172	3260822	0	1364
nci_aug00	RingSearch	250172	3260822	0	1384
nci_aug00	RingSearch	250172	3260822	0	1388
nci_aug00	RingSearch	250172	3260822	0	1363
nci_aug00	SpanningTree	250172	3260822	0	8578
nci_aug00	SpanningTree	250172	3260822	0	8455
nci_aug00	SpanningTree	250172	3260822	0	8465
nci_aug00	SpanningTree	250172	3260822	0	8360
nci_aug00	SpanningTree	250172	3260822	0	8451
nci_aug00	SpanningTree	250172	3260822	0	8535
nci_aug00	SpanningTree	250172	3260822	0	8432
nci_aug00	SpanningTree	250172	3260822	0	8456
nci_aug00	SpanningTree	250172	3260822	0	8461
nci_aug00	SpanningTree	250172	3260822	0	8385
nci_aug00	SpanningTree	250172	3260822	0	8406
nci_aug00	SpanningTree	250172	3260822	0	8354
nci_aug00	SpanningTree	250172	3260822	0	8419
nci_aug00	SpanningTree	250172	3260822	0	8451
nci_aug00	SpanningTree	250172	3260822	0	8403
zinc_clean_frag	RingSearch	504074	4710172	0	2045
zinc_clean_frag	RingSearch	504074	4710172	0	1845
zinc_clean_frag	RingSearch	504074	4710172	0	1841
zinc_clean_frag	RingSearch	504074	4710172	0	1804
zinc_clean_frag	RingSearch	504074	4710172	0	1786
zinc_clean_frag	RingSearch	504074	4710172	0	1815
zinc_clean_frag	RingSearch	504074	4710172	0	1827
zinc_clean_frag	RingSearch	504074	4710172	0	1814
zinc_clean_frag	RingSearch	504074	4710172	0	1799
zinc_clean_frag	RingSearch	504074	4710172	0	1831
zinc_clean_frag	RingSearch	504074	4710172	0	1818
zinc_clean_frag	RingSearch	504074	4710172	0	1816
zinc_clean_frag	RingSearch	504074	4710172	0	1808
zinc_clean_frag	RingSearch	504074	4710172	0	1836
zinc_clean_frag	RingSearch	504074	4710172	0	1822
zinc_clean_frag	SpanningTree	504074	4710172	0	5562
zinc_clean_frag	SpanningTree	504074	4710172	0	5177
zinc_clean_frag	SpanningTree	504074	4710172	0	5322
zinc_clean_frag	SpanningTree	504074	4710172	0	5345
zinc_clean_frag	SpanningTree	504074	4710172	0	5324
zinc_clean_frag	SpanningTree	504074	4710172	0	5354
zinc_clean_frag	SpanningTree	504074	4710172	0	5377
zinc_clean_frag	SpanningTree	504074	4710172	0	5345
zinc_clean_frag	SpanningTree	504074	4710172	0	5364
zinc_clean_frag	SpanningTree	504074	4710172	0	5331
zinc_clean_frag	SpanningTree	504074	4710172	0	5307
zinc_clean_frag	SpanningTree	504074	4710172	0	5339
zinc_clean_frag	SpanningTree	504074	4710172	0	5307
zinc_clean_frag	SpanningTree	504074	4710172	0	5290
zinc_clean_frag	SpanningTree	504074	4710172	0	5335
chembl_17	RingSearch	1318180	24954180	0	10645
chembl_17	RingSearch	1318180	24954180	0	10331
chembl_17	RingSearch	1318180	24954180	0	10329
chembl_17	RingSearch	1318180	24954180	0	10357
chembl_17	RingSearch	1318180	24954180	0	10362
chembl_17	RingSearch	1318180	24954180	0	10355
chembl_17	RingSearch	1318180	24954180	0	10303
chembl_17	RingSearch	1318180	24954180	0	10270
chembl_17	RingSearch	1318180	24954180	0	10268
chembl_17	RingSearch	1318180	24954180	0	10299
chembl_17	RingSearch	1318180	24954180	0	10283
chembl_17	RingSearch	1318180	24954180	0	10307
chembl_17	RingSearch	1318180	24954180	0	10284
chembl_17	RingSearch	1318180	24954180	0	10291
chembl_17	RingSearch	1318180	24954180	0	10192
chembl_17	SpanningTree	1318180	24954180	0	122493
chembl_17	SpanningTree	1318180	24954180	0	123449
chembl_17	SpanningTree	1318180	24954180	0	122687
chembl_17	SpanningTree	1318180	24954180	0	121113
chembl_17	SpanningTree	1318180	24954180	0	120944
chembl_17	SpanningTree	1318180	24954180	0	122350
chembl_17	SpanningTree	1318180	24954180	0	122501
chembl_17	SpanningTree	1318180	24954180	0	122673
chembl_17	SpanningTree	1318180	24954180	0	122192
chembl_17	SpanningTree	1318180	24954180	0	122266
chembl_17	SpanningTree	1318180	24954180	0	122789
chembl_17	SpanningTree	1318180	24954180	0	122410
chembl_17	SpanningTree	1318180	24954180	0	122558
chembl_17	SpanningTree	1318180	24954180	0	122619
chembl_17	SpanningTree	1318180	24954180	0	122320
zinc_clean_leads	RingSearch	5135179	71058170	0	27827
zinc_clean_leads	RingSearch	5135179	71058170	0	27497
zinc_clean_leads	RingSearch	5135179	71058170	0	27502
zinc_clean_leads	RingSearch	5135179	71058170	0	27532
zinc_clean_leads	RingSearch	5135179	71058170	0	27522
zinc_clean_leads	RingSearch	5135179	71058170	0	27262
zinc_clean_leads	RingSearch	5135179	71058170	0	27308
zinc_clean_leads	RingSearch	5135179	71058170	0	27402
zinc_clean_leads	RingSearch	5135179	71058170	0	27311
zinc_clean_leads	RingSearch	5135179	71058170	0	27219
zinc_clean_leads	RingSearch	5135179	71058170	0	27203
zinc_clean_leads	RingSearch	5135179	71058170	0	27553
zinc_clean_leads	RingSearch	5135179	71058170	0	27759
zinc_clean_leads	RingSearch	5135179	71058170	0	27859
zinc_clean_leads	RingSearch	5135179	71058170	0	27692
zinc_clean_leads	SpanningTree	5135179	71058170	0	114475
zinc_clean_leads	SpanningTree	5135179	71058170	0	113002
zinc_clean_leads	SpanningTree	5135179	71058170	0	113758
zinc_clean_leads	SpanningTree	5135179	71058170	0	112806
zinc_clean_leads	SpanningTree	5135179	71058170	0	115192
zinc_clean_leads	SpanningTree	5135179	71058170	0	115114
zinc_clean_leads	SpanningTree	5135179	71058170	0	115163
zinc_clean_leads	SpanningTree	5135179	71058170	0	115031
zinc_clean_leads	SpanningTree	5135179	71058170	0	115164
zinc_clean_leads	SpanningTree	5135179	71058170	0	115035
zinc_clean_leads	SpanningTree	5135179	71058170	0	115176
zinc_clean_leads	SpanningTree	5135179	71058170	0	115526
zinc_clean_leads	SpanningTree	5135179	71058170	0	114979
zinc_clean_leads	SpanningTree	5135179	71058170	0	115067
zinc_clean_leads	SpanningTree	5135179	71058170	0	115176
chebi_108	RingSearch	26790	305781	0	562
chebi_108	RingSearch	26790	305781	0	213
chebi_108	RingSearch	26790	305781	0	208
chebi_108	RingSearch	26790	305781	0	234
chebi_108	RingSearch	26790	305781	0	207
chebi_108	RingSearch	26790	305781	0	212
chebi_108	RingSearch	26790	305781	0	220
chebi_108	RingSearch	26790	305781	0	230
chebi_108	RingSearch	26790	305781	0	213
chebi_108	RingSearch	26790	305781	0	205
chebi_108	RingSearch	26790	305781	0	209
chebi_108	RingSearch	26790	305781	0	204
chebi_108	RingSearch	26790	305781	0	207
chebi_108	RingSearch	26790	305781	0	218
chebi_108	RingSearch	26790	305781	0	207
chebi_108	SpanningTree	26790	305781	0	3395
chebi_108	SpanningTree	26790	305781	0	2885
chebi_108	SpanningTree	26790	305781	0	2794
chebi_108	SpanningTree	26790	305781	0	2764
chebi_108	SpanningTree	26790	305781	0	2820
chebi_108	SpanningTree	26790	305781	0	3337
chebi_108	SpanningTree	26790	305781	0	3080
chebi_108	SpanningTree	26790	305781	0	2815
chebi_108	SpanningTree	26790	305781	0	3467
chebi_108	SpanningTree	26790	305781	0	3115
chebi_108	SpanningTree	26790	305781	0	2876
chebi_108	SpanningTree	26790	305781	0	2800
chebi_108	SpanningTree	26790	305781	0	2770
chebi_108	SpanningTree	26790	305781	0	2795
chebi_108	SpanningTree	26790	305781	0	2826
