# Supplementary material for: Efficient ring perception for the Chemistry Development Kit
Source: J Cheminform. 2014 Jan 30;6:3. doi: 10.1186/1758-2946-6-3 (PMC3922685; doi:10.1186/1758-2946-6-3)
Supplement: Additional files 2 — Short cycles. Performance measurements of determining short cycles (MCB, essential and relevant) using the old and new implementations. [file 1758-2946-6-3-S2.tsv]

data	implementation	n.structures	n.cycles	n.error	time.ms
/db/zinc/zinc-clean-frag-ph7.smi.gz	cycles.mcb	504074	880296	0	2927
/db/zinc/zinc-clean-frag-ph7.smi.gz	cycles.mcb	504074	880296	0	2376
/db/zinc/zinc-clean-frag-ph7.smi.gz	cycles.mcb	504074	880296	0	2350
/db/zinc/zinc-clean-frag-ph7.smi.gz	cycles.mcb	504074	880296	0	2355
/db/zinc/zinc-clean-frag-ph7.smi.gz	cycles.mcb	504074	880296	0	2330
/db/zinc/zinc-clean-frag-ph7.smi.gz	cycles.mcb	504074	880296	0	2330
/db/zinc/zinc-clean-frag-ph7.smi.gz	cycles.mcb	504074	880296	0	2326
/db/zinc/zinc-clean-frag-ph7.smi.gz	cycles.mcb	504074	880296	0	2326
/db/zinc/zinc-clean-frag-ph7.smi.gz	cycles.mcb	504074	880296	0	2329
/db/zinc/zinc-clean-frag-ph7.smi.gz	cycles.mcb	504074	880296	0	2331
/db/zinc/zinc-clean-frag-ph7.smi.gz	cycles.mcb	504074	880296	0	2320
/db/zinc/zinc-clean-frag-ph7.smi.gz	cycles.mcb	504074	880296	0	2316
/db/zinc/zinc-clean-frag-ph7.smi.gz	cycles.mcb	504074	880296	0	2375
/db/zinc/zinc-clean-frag-ph7.smi.gz	cycles.mcb	504074	880296	0	2328
/db/zinc/zinc-clean-frag-ph7.smi.gz	cycles.mcb	504074	880296	0	2327
/db/zinc/zinc-clean-frag-ph7.smi.gz	sssrfinder.sssr	504074	880296	0	47392
/db/zinc/zinc-clean-frag-ph7.smi.gz	sssrfinder.sssr	504074	880296	0	45887
/db/zinc/zinc-clean-frag-ph7.smi.gz	sssrfinder.sssr	504074	880296	0	46247
/db/zinc/zinc-clean-frag-ph7.smi.gz	sssrfinder.sssr	504074	880296	0	45125
/db/zinc/zinc-clean-frag-ph7.smi.gz	sssrfinder.sssr	504074	880296	0	45131
/db/zinc/zinc-clean-frag-ph7.smi.gz	sssrfinder.sssr	504074	880296	0	45176
/db/zinc/zinc-clean-frag-ph7.smi.gz	sssrfinder.sssr	504074	880296	0	47494
/db/zinc/zinc-clean-frag-ph7.smi.gz	sssrfinder.sssr	504074	880296	0	48020
/db/zinc/zinc-clean-frag-ph7.smi.gz	sssrfinder.sssr	504074	880296	0	47844
/db/zinc/zinc-clean-frag-ph7.smi.gz	sssrfinder.sssr	504074	880296	0	48314
/db/zinc/zinc-clean-frag-ph7.smi.gz	sssrfinder.sssr	504074	880296	0	48379
/db/zinc/zinc-clean-frag-ph7.smi.gz	sssrfinder.sssr	504074	880296	0	51293
/db/zinc/zinc-clean-frag-ph7.smi.gz	sssrfinder.sssr	504074	880296	0	50372
/db/zinc/zinc-clean-frag-ph7.smi.gz	sssrfinder.sssr	504074	880296	0	49991
/db/zinc/zinc-clean-frag-ph7.smi.gz	sssrfinder.sssr	504074	880296	0	49616
/db/zinc/zinc-clean-frag-ph7.smi.gz	cycles.relevant	504074	882393	0	3109
/db/zinc/zinc-clean-frag-ph7.smi.gz	cycles.relevant	504074	882393	0	2538
/db/zinc/zinc-clean-frag-ph7.smi.gz	cycles.relevant	504074	882393	0	2539
/db/zinc/zinc-clean-frag-ph7.smi.gz	cycles.relevant	504074	882393	0	2519
/db/zinc/zinc-clean-frag-ph7.smi.gz	cycles.relevant	504074	882393	0	2522
/db/zinc/zinc-clean-frag-ph7.smi.gz	cycles.relevant	504074	882393	0	2506
/db/zinc/zinc-clean-frag-ph7.smi.gz	cycles.relevant	504074	882393	0	2462
/db/zinc/zinc-clean-frag-ph7.smi.gz	cycles.relevant	504074	882393	0	2476
/db/zinc/zinc-clean-frag-ph7.smi.gz	cycles.relevant	504074	882393	0	2448
/db/zinc/zinc-clean-frag-ph7.smi.gz	cycles.relevant	504074	882393	0	2506
/db/zinc/zinc-clean-frag-ph7.smi.gz	cycles.relevant	504074	882393	0	2491
/db/zinc/zinc-clean-frag-ph7.smi.gz	cycles.relevant	504074	882393	0	2592
/db/zinc/zinc-clean-frag-ph7.smi.gz	cycles.relevant	504074	882393	0	3202
/db/zinc/zinc-clean-frag-ph7.smi.gz	cycles.relevant	504074	882393	0	2794
/db/zinc/zinc-clean-frag-ph7.smi.gz	cycles.relevant	504074	882393	0	2451
/db/zinc/zinc-clean-frag-ph7.smi.gz	sssrfinder.relevant	504074	882393	0	159646
/db/zinc/zinc-clean-frag-ph7.smi.gz	sssrfinder.relevant	504074	882393	0	159317
/db/zinc/zinc-clean-frag-ph7.smi.gz	sssrfinder.relevant	504074	882393	0	184720
/db/zinc/zinc-clean-frag-ph7.smi.gz	sssrfinder.relevant	504074	882393	0	182745
/db/zinc/zinc-clean-frag-ph7.smi.gz	sssrfinder.relevant	504074	882393	0	195826
/db/zinc/zinc-clean-frag-ph7.smi.gz	sssrfinder.relevant	504074	882393	0	202589
/db/zinc/zinc-clean-frag-ph7.smi.gz	sssrfinder.relevant	504074	882393	0	224975
/db/zinc/zinc-clean-frag-ph7.smi.gz	sssrfinder.relevant	504074	882393	0	170671
/db/zinc/zinc-clean-frag-ph7.smi.gz	sssrfinder.relevant	504074	882393	0	165405
/db/zinc/zinc-clean-frag-ph7.smi.gz	sssrfinder.relevant	504074	882393	0	164346
/db/zinc/zinc-clean-frag-ph7.smi.gz	sssrfinder.relevant	504074	882393	0	176459
/db/zinc/zinc-clean-frag-ph7.smi.gz	sssrfinder.relevant	504074	882393	0	186970
/db/zinc/zinc-clean-frag-ph7.smi.gz	sssrfinder.relevant	504074	882393	0	188343
/db/zinc/zinc-clean-frag-ph7.smi.gz	sssrfinder.relevant	504074	882393	0	197187
/db/zinc/zinc-clean-frag-ph7.smi.gz	sssrfinder.relevant	504074	882393	0	194616
/db/zinc/zinc-clean-frag-ph7.smi.gz	cycles.essential	504074	875801	0	4876
/db/zinc/zinc-clean-frag-ph7.smi.gz	cycles.essential	504074	875801	0	3624
/db/zinc/zinc-clean-frag-ph7.smi.gz	cycles.essential	504074	875801	0	3596
/db/zinc/zinc-clean-frag-ph7.smi.gz	cycles.essential	504074	875801	0	3550
/db/zinc/zinc-clean-frag-ph7.smi.gz	cycles.essential	504074	875801	0	3554
/db/zinc/zinc-clean-frag-ph7.smi.gz	cycles.essential	504074	875801	0	3574
/db/zinc/zinc-clean-frag-ph7.smi.gz	cycles.essential	504074	875801	0	3576
/db/zinc/zinc-clean-frag-ph7.smi.gz	cycles.essential	504074	875801	0	3576
/db/zinc/zinc-clean-frag-ph7.smi.gz	cycles.essential	504074	875801	0	3570
/db/zinc/zinc-clean-frag-ph7.smi.gz	cycles.essential	504074	875801	0	3607
/db/zinc/zinc-clean-frag-ph7.smi.gz	cycles.essential	504074	875801	0	3566
/db/zinc/zinc-clean-frag-ph7.smi.gz	cycles.essential	504074	875801	0	3542
/db/zinc/zinc-clean-frag-ph7.smi.gz	cycles.essential	504074	875801	0	3565
/db/zinc/zinc-clean-frag-ph7.smi.gz	cycles.essential	504074	875801	0	3573
/db/zinc/zinc-clean-frag-ph7.smi.gz	cycles.essential	504074	875801	0	3584
/db/zinc/zinc-clean-frag-ph7.smi.gz	sssrfinder.essential	504074	875801	0	219745
/db/zinc/zinc-clean-frag-ph7.smi.gz	sssrfinder.essential	504074	875801	0	218039
/db/zinc/zinc-clean-frag-ph7.smi.gz	sssrfinder.essential	504074	875801	0	217666
/db/zinc/zinc-clean-frag-ph7.smi.gz	sssrfinder.essential	504074	875801	0	217861
/db/zinc/zinc-clean-frag-ph7.smi.gz	sssrfinder.essential	504074	875801	0	217672
/db/zinc/zinc-clean-frag-ph7.smi.gz	sssrfinder.essential	504074	875801	0	218166
/db/zinc/zinc-clean-frag-ph7.smi.gz	sssrfinder.essential	504074	875801	0	217678
/db/zinc/zinc-clean-frag-ph7.smi.gz	sssrfinder.essential	504074	875801	0	216812
/db/zinc/zinc-clean-frag-ph7.smi.gz	sssrfinder.essential	504074	875801	0	216204
/db/zinc/zinc-clean-frag-ph7.smi.gz	sssrfinder.essential	504074	875801	0	216252
/db/zinc/zinc-clean-frag-ph7.smi.gz	sssrfinder.essential	504074	875801	0	216561
/db/zinc/zinc-clean-frag-ph7.smi.gz	sssrfinder.essential	504074	875801	0	216537
/db/zinc/zinc-clean-frag-ph7.smi.gz	sssrfinder.essential	504074	875801	0	216804
/db/zinc/zinc-clean-frag-ph7.smi.gz	sssrfinder.essential	504074	875801	0	216667
/db/zinc/zinc-clean-frag-ph7.smi.gz	sssrfinder.essential	504074	875801	0	217016
/db/chembl/chembl_17.smi.gz	cycles.mcb	1318180	4505285	0	16454
/db/chembl/chembl_17.smi.gz	cycles.mcb	1318180	4505285	0	15289
/db/chembl/chembl_17.smi.gz	cycles.mcb	1318180	4505285	0	15311
/db/chembl/chembl_17.smi.gz	cycles.mcb	1318180	4505285	0	15245
/db/chembl/chembl_17.smi.gz	cycles.mcb	1318180	4505285	0	15171
/db/chembl/chembl_17.smi.gz	cycles.mcb	1318180	4505285	0	15243
/db/chembl/chembl_17.smi.gz	cycles.mcb	1318180	4505285	0	15252
/db/chembl/chembl_17.smi.gz	cycles.mcb	1318180	4505285	0	15321
/db/chembl/chembl_17.smi.gz	cycles.mcb	1318180	4505285	0	15212
/db/chembl/chembl_17.smi.gz	cycles.mcb	1318180	4505285	0	15201
/db/chembl/chembl_17.smi.gz	cycles.mcb	1318180	4505285	0	15238
/db/chembl/chembl_17.smi.gz	cycles.mcb	1318180	4505285	0	15304
/db/chembl/chembl_17.smi.gz	cycles.mcb	1318180	4505285	0	15338
/db/chembl/chembl_17.smi.gz	cycles.mcb	1318180	4505285	0	15257
/db/chembl/chembl_17.smi.gz	cycles.mcb	1318180	4505285	0	15281
/db/chembl/chembl_17.smi.gz	cycles.relevant	1318180	4563027	0	16677
/db/chembl/chembl_17.smi.gz	cycles.relevant	1318180	4563027	0	15839
/db/chembl/chembl_17.smi.gz	cycles.relevant	1318180	4563027	0	15846
/db/chembl/chembl_17.smi.gz	cycles.relevant	1318180	4563027	0	15873
/db/chembl/chembl_17.smi.gz	cycles.relevant	1318180	4563027	0	16020
/db/chembl/chembl_17.smi.gz	cycles.relevant	1318180	4563027	0	15929
/db/chembl/chembl_17.smi.gz	cycles.relevant	1318180	4563027	0	15864
/db/chembl/chembl_17.smi.gz	cycles.relevant	1318180	4563027	0	15991
/db/chembl/chembl_17.smi.gz	cycles.relevant	1318180	4563027	0	16030
/db/chembl/chembl_17.smi.gz	cycles.relevant	1318180	4563027	0	16064
/db/chembl/chembl_17.smi.gz	cycles.relevant	1318180	4563027	0	16009
/db/chembl/chembl_17.smi.gz	cycles.relevant	1318180	4563027	0	15921
/db/chembl/chembl_17.smi.gz	cycles.relevant	1318180	4563027	0	15936
/db/chembl/chembl_17.smi.gz	cycles.relevant	1318180	4563027	0	15993
/db/chembl/chembl_17.smi.gz	cycles.relevant	1318180	4563027	0	16066
/db/chembl/chembl_17.smi.gz	cycles.essential	1318180	4455907	0	18272
/db/chembl/chembl_17.smi.gz	cycles.essential	1318180	4455907	0	17031
/db/chembl/chembl_17.smi.gz	cycles.essential	1318180	4455907	0	17042
/db/chembl/chembl_17.smi.gz	cycles.essential	1318180	4455907	0	17136
/db/chembl/chembl_17.smi.gz	cycles.essential	1318180	4455907	0	17125
/db/chembl/chembl_17.smi.gz	cycles.essential	1318180	4455907	0	17154
/db/chembl/chembl_17.smi.gz	cycles.essential	1318180	4455907	0	17171
/db/chembl/chembl_17.smi.gz	cycles.essential	1318180	4455907	0	17152
/db/chembl/chembl_17.smi.gz	cycles.essential	1318180	4455907	0	17126
/db/chembl/chembl_17.smi.gz	cycles.essential	1318180	4455907	0	17180
/db/chembl/chembl_17.smi.gz	cycles.essential	1318180	4455907	0	17255
/db/chembl/chembl_17.smi.gz	cycles.essential	1318180	4455907	0	17220
/db/chembl/chembl_17.smi.gz	cycles.essential	1318180	4455907	0	17231
/db/chembl/chembl_17.smi.gz	cycles.essential	1318180	4455907	0	17220
/db/chembl/chembl_17.smi.gz	cycles.essential	1318180	4455907	0	17221
/db/chembl/chembl_17.smi.gz	sssrfinder.sssr	1318180	4505285	0	247052
/db/chembl/chembl_17.smi.gz	sssrfinder.sssr	1318180	4505285	0	244791
/db/chembl/chembl_17.smi.gz	sssrfinder.sssr	1318180	4505285	0	245475
/db/chembl/chembl_17.smi.gz	sssrfinder.sssr	1318180	4505285	0	244339
/db/chembl/chembl_17.smi.gz	sssrfinder.sssr	1318180	4505285	0	244735
/db/chembl/chembl_17.smi.gz	sssrfinder.sssr	1318180	4505285	0	247782
/db/chembl/chembl_17.smi.gz	sssrfinder.sssr	1318180	4505285	0	245943
/db/chembl/chembl_17.smi.gz	sssrfinder.sssr	1318180	4505285	0	246180
/db/chembl/chembl_17.smi.gz	sssrfinder.sssr	1318180	4505285	0	246325
/db/chembl/chembl_17.smi.gz	sssrfinder.sssr	1318180	4505285	0	245851
/db/chembl/chembl_17.smi.gz	sssrfinder.sssr	1318180	4505285	0	244904
/db/chembl/chembl_17.smi.gz	sssrfinder.sssr	1318180	4505285	0	244085
/db/chembl/chembl_17.smi.gz	sssrfinder.sssr	1318180	4505285	0	245592
/db/chembl/chembl_17.smi.gz	sssrfinder.sssr	1318180	4505285	0	245472
/db/chembl/chembl_17.smi.gz	sssrfinder.sssr	1318180	4505285	0	245781
/db/chembl/chembl_17.smi.gz	sssrfinder.relevant	1318180	4563027	0	974696
/db/chembl/chembl_17.smi.gz	sssrfinder.relevant	1318180	4563027	0	972562
/db/chembl/chembl_17.smi.gz	sssrfinder.relevant	1318180	4563027	0	972637
/db/chembl/chembl_17.smi.gz	sssrfinder.relevant	1318180	4563027	0	974053
/db/chembl/chembl_17.smi.gz	sssrfinder.relevant	1318180	4563027	0	972009
/db/chembl/chembl_17.smi.gz	sssrfinder.relevant	1318180	4563027	0	970418
/db/chembl/chembl_17.smi.gz	sssrfinder.relevant	1318180	4563027	0	970769
/db/chembl/chembl_17.smi.gz	sssrfinder.relevant	1318180	4563027	0	974035
/db/chembl/chembl_17.smi.gz	sssrfinder.relevant	1318180	4563027	0	972929
/db/chembl/chembl_17.smi.gz	sssrfinder.relevant	1318180	4563027	0	972240
/db/chembl/chembl_17.smi.gz	sssrfinder.relevant	1318180	4563027	0	971573
/db/chembl/chembl_17.smi.gz	sssrfinder.relevant	1318180	4563027	0	971250
/db/chembl/chembl_17.smi.gz	sssrfinder.relevant	1318180	4563027	0	972605
/db/chembl/chembl_17.smi.gz	sssrfinder.relevant	1318180	4563027	0	972779
/db/chembl/chembl_17.smi.gz	sssrfinder.relevant	1318180	4563027	0	972853
/db/chembl/chembl_17.smi.gz	sssrfinder.essential	1318180	4455907	0	938729
/db/chembl/chembl_17.smi.gz	sssrfinder.essential	1318180	4455907	0	936983
/db/chembl/chembl_17.smi.gz	sssrfinder.essential	1318180	4455907	0	943102
/db/chembl/chembl_17.smi.gz	sssrfinder.essential	1318180	4455907	0	953081
/db/chembl/chembl_17.smi.gz	sssrfinder.essential	1318180	4455907	0	952858
/db/chembl/chembl_17.smi.gz	sssrfinder.essential	1318180	4455907	0	954356
/db/chembl/chembl_17.smi.gz	sssrfinder.essential	1318180	4455907	0	952437
/db/chembl/chembl_17.smi.gz	sssrfinder.essential	1318180	4455907	0	952419
/db/chembl/chembl_17.smi.gz	sssrfinder.essential	1318180	4455907	0	953320
/db/chembl/chembl_17.smi.gz	sssrfinder.essential	1318180	4455907	0	951378
/db/chembl/chembl_17.smi.gz	sssrfinder.essential	1318180	4455907	0	953379
/db/chembl/chembl_17.smi.gz	sssrfinder.essential	1318180	4455907	0	954773
/db/chembl/chembl_17.smi.gz	sssrfinder.essential	1318180	4455907	0	948840
/db/chembl/chembl_17.smi.gz	sssrfinder.essential	1318180	4455907	0	951703
/db/chembl/chembl_17.smi.gz	sssrfinder.essential	1318180	4455907	0	1026956
/db/chebi/chebi_108.smi.gz	cycles.mcb	26790	56572	0	975
/db/chebi/chebi_108.smi.gz	cycles.mcb	26790	56572	0	391
/db/chebi/chebi_108.smi.gz	cycles.mcb	26790	56572	0	362
/db/chebi/chebi_108.smi.gz	cycles.mcb	26790	56572	0	363
/db/chebi/chebi_108.smi.gz	cycles.mcb	26790	56572	0	373
/db/chebi/chebi_108.smi.gz	cycles.mcb	26790	56572	0	354
/db/chebi/chebi_108.smi.gz	cycles.mcb	26790	56572	0	342
/db/chebi/chebi_108.smi.gz	cycles.mcb	26790	56572	0	348
/db/chebi/chebi_108.smi.gz	cycles.mcb	26790	56572	0	355
/db/chebi/chebi_108.smi.gz	cycles.mcb	26790	56572	0	349
/db/chebi/chebi_108.smi.gz	cycles.mcb	26790	56572	0	343
/db/chebi/chebi_108.smi.gz	cycles.mcb	26790	56572	0	348
/db/chebi/chebi_108.smi.gz	cycles.mcb	26790	56572	0	350
/db/chebi/chebi_108.smi.gz	cycles.mcb	26790	56572	0	353
/db/chebi/chebi_108.smi.gz	cycles.mcb	26790	56572	0	342
/db/chebi/chebi_108.smi.gz	cycles.relevant	26790	57401	0	1056
/db/chebi/chebi_108.smi.gz	cycles.relevant	26790	57401	0	391
/db/chebi/chebi_108.smi.gz	cycles.relevant	26790	57401	0	380
/db/chebi/chebi_108.smi.gz	cycles.relevant	26790	57401	0	384
/db/chebi/chebi_108.smi.gz	cycles.relevant	26790	57401	0	382
/db/chebi/chebi_108.smi.gz	cycles.relevant	26790	57401	0	376
/db/chebi/chebi_108.smi.gz	cycles.relevant	26790	57401	0	373
/db/chebi/chebi_108.smi.gz	cycles.relevant	26790	57401	0	388
/db/chebi/chebi_108.smi.gz	cycles.relevant	26790	57401	0	374
/db/chebi/chebi_108.smi.gz	cycles.relevant	26790	57401	0	383
/db/chebi/chebi_108.smi.gz	cycles.relevant	26790	57401	0	430
/db/chebi/chebi_108.smi.gz	cycles.relevant	26790	57401	0	476
/db/chebi/chebi_108.smi.gz	cycles.relevant	26790	57401	0	448
/db/chebi/chebi_108.smi.gz	cycles.relevant	26790	57401	0	396
/db/chebi/chebi_108.smi.gz	cycles.relevant	26790	57401	0	438
/db/chebi/chebi_108.smi.gz	cycles.essential	26790	55687	0	2183
/db/chebi/chebi_108.smi.gz	cycles.essential	26790	55687	0	636
/db/chebi/chebi_108.smi.gz	cycles.essential	26790	55687	0	554
/db/chebi/chebi_108.smi.gz	cycles.essential	26790	55687	0	458
/db/chebi/chebi_108.smi.gz	cycles.essential	26790	55687	0	571
/db/chebi/chebi_108.smi.gz	cycles.essential	26790	55687	0	426
/db/chebi/chebi_108.smi.gz	cycles.essential	26790	55687	0	420
/db/chebi/chebi_108.smi.gz	cycles.essential	26790	55687	0	420
/db/chebi/chebi_108.smi.gz	cycles.essential	26790	55687	0	408
/db/chebi/chebi_108.smi.gz	cycles.essential	26790	55687	0	416
/db/chebi/chebi_108.smi.gz	cycles.essential	26790	55687	0	426
/db/chebi/chebi_108.smi.gz	cycles.essential	26790	55687	0	417
/db/chebi/chebi_108.smi.gz	cycles.essential	26790	55687	0	424
/db/chebi/chebi_108.smi.gz	cycles.essential	26790	55687	0	416
/db/chebi/chebi_108.smi.gz	cycles.essential	26790	55687	0	415
/db/chebi/chebi_108.smi.gz	sssrfinder.sssr	26790	56572	0	6712
/db/chebi/chebi_108.smi.gz	sssrfinder.sssr	26790	56572	0	4086
/db/chebi/chebi_108.smi.gz	sssrfinder.sssr	26790	56572	0	4020
/db/chebi/chebi_108.smi.gz	sssrfinder.sssr	26790	56572	0	4037
/db/chebi/chebi_108.smi.gz	sssrfinder.sssr	26790	56572	0	4102
/db/chebi/chebi_108.smi.gz	sssrfinder.sssr	26790	56572	0	3995
/db/chebi/chebi_108.smi.gz	sssrfinder.sssr	26790	56572	0	3962
/db/chebi/chebi_108.smi.gz	sssrfinder.sssr	26790	56572	0	4057
/db/chebi/chebi_108.smi.gz	sssrfinder.sssr	26790	56572	0	4016
/db/chebi/chebi_108.smi.gz	sssrfinder.sssr	26790	56572	0	4028
/db/chebi/chebi_108.smi.gz	sssrfinder.sssr	26790	56572	0	4021
/db/chebi/chebi_108.smi.gz	sssrfinder.sssr	26790	56572	0	4016
/db/chebi/chebi_108.smi.gz	sssrfinder.sssr	26790	56572	0	3967
/db/chebi/chebi_108.smi.gz	sssrfinder.sssr	26790	56572	0	3999
/db/chebi/chebi_108.smi.gz	sssrfinder.sssr	26790	56572	0	3990
/db/chebi/chebi_108.smi.gz	sssrfinder.relevant	26790	57401	0	18890
/db/chebi/chebi_108.smi.gz	sssrfinder.relevant	26790	57401	0	16948
/db/chebi/chebi_108.smi.gz	sssrfinder.relevant	26790	57401	0	16962
/db/chebi/chebi_108.smi.gz	sssrfinder.relevant	26790	57401	0	16915
/db/chebi/chebi_108.smi.gz	sssrfinder.relevant	26790	57401	0	16897
/db/chebi/chebi_108.smi.gz	sssrfinder.relevant	26790	57401	0	17289
/db/chebi/chebi_108.smi.gz	sssrfinder.relevant	26790	57401	0	17427
/db/chebi/chebi_108.smi.gz	sssrfinder.relevant	26790	57401	0	16778
/db/chebi/chebi_108.smi.gz	sssrfinder.relevant	26790	57401	0	16476
/db/chebi/chebi_108.smi.gz	sssrfinder.relevant	26790	57401	0	16809
/db/chebi/chebi_108.smi.gz	sssrfinder.relevant	26790	57401	0	17035
/db/chebi/chebi_108.smi.gz	sssrfinder.relevant	26790	57401	0	16550
/db/chebi/chebi_108.smi.gz	sssrfinder.relevant	26790	57401	0	16818
/db/chebi/chebi_108.smi.gz	sssrfinder.relevant	26790	57401	0	16580
/db/chebi/chebi_108.smi.gz	sssrfinder.relevant	26790	57401	0	16835
/db/chebi/chebi_108.smi.gz	sssrfinder.essential	26790	55687	0	18653
/db/chebi/chebi_108.smi.gz	sssrfinder.essential	26790	55687	0	16452
/db/chebi/chebi_108.smi.gz	sssrfinder.essential	26790	55687	0	16180
/db/chebi/chebi_108.smi.gz	sssrfinder.essential	26790	55687	0	16228
/db/chebi/chebi_108.smi.gz	sssrfinder.essential	26790	55687	0	16157
/db/chebi/chebi_108.smi.gz	sssrfinder.essential	26790	55687	0	16357
/db/chebi/chebi_108.smi.gz	sssrfinder.essential	26790	55687	0	16657
/db/chebi/chebi_108.smi.gz	sssrfinder.essential	26790	55687	0	16605
/db/chebi/chebi_108.smi.gz	sssrfinder.essential	26790	55687	0	16554
/db/chebi/chebi_108.smi.gz	sssrfinder.essential	26790	55687	0	16085
/db/chebi/chebi_108.smi.gz	sssrfinder.essential	26790	55687	0	16824
/db/chebi/chebi_108.smi.gz	sssrfinder.essential	26790	55687	0	16620
/db/chebi/chebi_108.smi.gz	sssrfinder.essential	26790	55687	0	16297
/db/chebi/chebi_108.smi.gz	sssrfinder.essential	26790	55687	0	16395
/db/chebi/chebi_108.smi.gz	sssrfinder.essential	26790	55687	0	16357
/db/nci/NCI_aug00.smi.gz	cycles.mcb	250172	599876	0	2950
/db/nci/NCI_aug00.smi.gz	cycles.mcb	250172	599876	0	2171
/db/nci/NCI_aug00.smi.gz	cycles.mcb	250172	599876	0	2125
/db/nci/NCI_aug00.smi.gz	cycles.mcb	250172	599876	0	2123
/db/nci/NCI_aug00.smi.gz	cycles.mcb	250172	599876	0	2123
/db/nci/NCI_aug00.smi.gz	cycles.mcb	250172	599876	0	2121
/db/nci/NCI_aug00.smi.gz	cycles.mcb	250172	599876	0	2154
/db/nci/NCI_aug00.smi.gz	cycles.mcb	250172	599876	0	2181
/db/nci/NCI_aug00.smi.gz	cycles.mcb	250172	599876	0	2119
/db/nci/NCI_aug00.smi.gz	cycles.mcb	250172	599876	0	2097
/db/nci/NCI_aug00.smi.gz	cycles.mcb	250172	599876	0	2121
/db/nci/NCI_aug00.smi.gz	cycles.mcb	250172	599876	0	2125
/db/nci/NCI_aug00.smi.gz	cycles.mcb	250172	599876	0	2142
/db/nci/NCI_aug00.smi.gz	cycles.mcb	250172	599876	0	2216
/db/nci/NCI_aug00.smi.gz	cycles.mcb	250172	599876	0	2130
/db/nci/NCI_aug00.smi.gz	cycles.relevant	250172	606045	0	2937
/db/nci/NCI_aug00.smi.gz	cycles.relevant	250172	606045	0	2285
/db/nci/NCI_aug00.smi.gz	cycles.relevant	250172	606045	0	2182
/db/nci/NCI_aug00.smi.gz	cycles.relevant	250172	606045	0	2255
/db/nci/NCI_aug00.smi.gz	cycles.relevant	250172	606045	0	2270
/db/nci/NCI_aug00.smi.gz	cycles.relevant	250172	606045	0	2213
/db/nci/NCI_aug00.smi.gz	cycles.relevant	250172	606045	0	2276
/db/nci/NCI_aug00.smi.gz	cycles.relevant	250172	606045	0	2187
/db/nci/NCI_aug00.smi.gz	cycles.relevant	250172	606045	0	2159
/db/nci/NCI_aug00.smi.gz	cycles.relevant	250172	606045	0	2145
/db/nci/NCI_aug00.smi.gz	cycles.relevant	250172	606045	0	2172
/db/nci/NCI_aug00.smi.gz	cycles.relevant	250172	606045	0	2190
/db/nci/NCI_aug00.smi.gz	cycles.relevant	250172	606045	0	2156
/db/nci/NCI_aug00.smi.gz	cycles.relevant	250172	606045	0	2168
/db/nci/NCI_aug00.smi.gz	cycles.relevant	250172	606045	0	2167
/db/nci/NCI_aug00.smi.gz	cycles.essential	250172	591144	0	3825
/db/nci/NCI_aug00.smi.gz	cycles.essential	250172	591144	0	2555
/db/nci/NCI_aug00.smi.gz	cycles.essential	250172	591144	0	2505
/db/nci/NCI_aug00.smi.gz	cycles.essential	250172	591144	0	2459
/db/nci/NCI_aug00.smi.gz	cycles.essential	250172	591144	0	2398
/db/nci/NCI_aug00.smi.gz	cycles.essential	250172	591144	0	2514
/db/nci/NCI_aug00.smi.gz	cycles.essential	250172	591144	0	2396
/db/nci/NCI_aug00.smi.gz	cycles.essential	250172	591144	0	2488
/db/nci/NCI_aug00.smi.gz	cycles.essential	250172	591144	0	2445
/db/nci/NCI_aug00.smi.gz	cycles.essential	250172	591144	0	2488
/db/nci/NCI_aug00.smi.gz	cycles.essential	250172	591144	0	2502
/db/nci/NCI_aug00.smi.gz	cycles.essential	250172	591144	0	2379
/db/nci/NCI_aug00.smi.gz	cycles.essential	250172	591144	0	2348
/db/nci/NCI_aug00.smi.gz	cycles.essential	250172	591144	0	2377
/db/nci/NCI_aug00.smi.gz	cycles.essential	250172	591144	0	2362
/db/nci/NCI_aug00.smi.gz	sssrfinder.sssr	250172	599876	0	33869
/db/nci/NCI_aug00.smi.gz	sssrfinder.sssr	250172	599876	0	32761
/db/nci/NCI_aug00.smi.gz	sssrfinder.sssr	250172	599876	0	35249
/db/nci/NCI_aug00.smi.gz	sssrfinder.sssr	250172	599876	0	35571
/db/nci/NCI_aug00.smi.gz	sssrfinder.sssr	250172	599876	0	37908
/db/nci/NCI_aug00.smi.gz	sssrfinder.sssr	250172	599876	0	33069
/db/nci/NCI_aug00.smi.gz	sssrfinder.sssr	250172	599876	0	32929
/db/nci/NCI_aug00.smi.gz	sssrfinder.sssr	250172	599876	0	33110
/db/nci/NCI_aug00.smi.gz	sssrfinder.sssr	250172	599876	0	33577
/db/nci/NCI_aug00.smi.gz	sssrfinder.sssr	250172	599876	0	35944
/db/nci/NCI_aug00.smi.gz	sssrfinder.sssr	250172	599876	0	33822
/db/nci/NCI_aug00.smi.gz	sssrfinder.sssr	250172	599876	0	34330
/db/nci/NCI_aug00.smi.gz	sssrfinder.sssr	250172	599876	0	35519
/db/nci/NCI_aug00.smi.gz	sssrfinder.sssr	250172	599876	0	37829
/db/nci/NCI_aug00.smi.gz	sssrfinder.sssr	250172	599876	0	35944
/db/nci/NCI_aug00.smi.gz	sssrfinder.relevant	250172	606045	0	175812
/db/nci/NCI_aug00.smi.gz	sssrfinder.relevant	250172	606045	0	153080
/db/nci/NCI_aug00.smi.gz	sssrfinder.relevant	250172	606045	0	137564
/db/nci/NCI_aug00.smi.gz	sssrfinder.relevant	250172	606045	0	133588
/db/nci/NCI_aug00.smi.gz	sssrfinder.relevant	250172	606045	0	139985
/db/nci/NCI_aug00.smi.gz	sssrfinder.relevant	250172	606045	0	169473
/db/nci/NCI_aug00.smi.gz	sssrfinder.relevant	250172	606045	0	155918
/db/nci/NCI_aug00.smi.gz	sssrfinder.relevant	250172	606045	0	159467
/db/nci/NCI_aug00.smi.gz	sssrfinder.relevant	250172	606045	0	134725
/db/nci/NCI_aug00.smi.gz	sssrfinder.relevant	250172	606045	0	148231
/db/nci/NCI_aug00.smi.gz	sssrfinder.relevant	250172	606045	0	148607
/db/nci/NCI_aug00.smi.gz	sssrfinder.relevant	250172	606045	0	142485
/db/nci/NCI_aug00.smi.gz	sssrfinder.relevant	250172	606045	0	144057
/db/nci/NCI_aug00.smi.gz	sssrfinder.relevant	250172	606045	0	152279
/db/nci/NCI_aug00.smi.gz	sssrfinder.relevant	250172	606045	0	142884
/db/nci/NCI_aug00.smi.gz	sssrfinder.essential	250172	591144	0	131695
/db/nci/NCI_aug00.smi.gz	sssrfinder.essential	250172	591144	0	129437
/db/nci/NCI_aug00.smi.gz	sssrfinder.essential	250172	591144	0	128663
/db/nci/NCI_aug00.smi.gz	sssrfinder.essential	250172	591144	0	128029
/db/nci/NCI_aug00.smi.gz	sssrfinder.essential	250172	591144	0	127550
/db/nci/NCI_aug00.smi.gz	sssrfinder.essential	250172	591144	0	127455
/db/nci/NCI_aug00.smi.gz	sssrfinder.essential	250172	591144	0	127242
/db/nci/NCI_aug00.smi.gz	sssrfinder.essential	250172	591144	0	127326
/db/nci/NCI_aug00.smi.gz	sssrfinder.essential	250172	591144	0	126896
/db/nci/NCI_aug00.smi.gz	sssrfinder.essential	250172	591144	0	127320
/db/nci/NCI_aug00.smi.gz	sssrfinder.essential	250172	591144	0	128865
/db/nci/NCI_aug00.smi.gz	sssrfinder.essential	250172	591144	0	136005
/db/nci/NCI_aug00.smi.gz	sssrfinder.essential	250172	591144	0	129092
/db/nci/NCI_aug00.smi.gz	sssrfinder.essential	250172	591144	0	129195
/db/nci/NCI_aug00.smi.gz	sssrfinder.essential	250172	591144	0	129688
