# Supplementary material for: Efficient ring perception for the Chemistry Development Kit
Source: J Cheminform. 2014 Jan 30;6:3. doi: 10.1186/1758-2946-6-3 (PMC3922685; doi:10.1186/1758-2946-6-3)
Supplement: Additional files 3 — All cycles. Performance measurements of determining all cycles using the old and new implementations. [file 1758-2946-6-3-S3.tsv]

data	implementation	n.strucut	n.cycles	n.errors	time.ms
/db/nci/nci_aug00.smi.gz	old	250172	936279	311	81530
/db/nci/nci_aug00.smi.gz	old	250172	936239	310	80347
/db/nci/nci_aug00.smi.gz	old	250172	937617	306	80331
/db/nci/nci_aug00.smi.gz	old	250172	936830	310	80157
/db/nci/nci_aug00.smi.gz	old	250172	936172	311	80288
/db/nci/nci_aug00.smi.gz	old	250172	936890	309	80468
/db/nci/nci_aug00.smi.gz	old	250172	936884	309	80339
/db/nci/nci_aug00.smi.gz	old	250172	936928	308	80309
/db/nci/nci_aug00.smi.gz	old	250172	936861	309	80337
/db/nci/nci_aug00.smi.gz	old	250172	936193	309	80366
/db/nci/nci_aug00.smi.gz	old	250172	936583	311	80202
/db/nci/nci_aug00.smi.gz	old	250172	936628	310	80328
/db/nci/nci_aug00.smi.gz	old	250172	936337	309	80393
/db/nci/nci_aug00.smi.gz	old	250172	936123	311	80377
/db/nci/nci_aug00.smi.gz	old	250172	936822	309	80486
/db/nci/nci_aug00.smi.gz	new	250172	1007643	37	3992
/db/nci/nci_aug00.smi.gz	new	250172	1007643	37	3464
/db/nci/nci_aug00.smi.gz	new	250172	1007643	37	3462
/db/nci/nci_aug00.smi.gz	new	250172	1007643	37	3448
/db/nci/nci_aug00.smi.gz	new	250172	1007643	37	3435
/db/nci/nci_aug00.smi.gz	new	250172	1007643	37	3450
/db/nci/nci_aug00.smi.gz	new	250172	1007643	37	3439
/db/nci/nci_aug00.smi.gz	new	250172	1007643	37	3394
/db/nci/nci_aug00.smi.gz	new	250172	1007643	37	3442
/db/nci/nci_aug00.smi.gz	new	250172	1007643	37	3461
/db/nci/nci_aug00.smi.gz	new	250172	1007643	37	3449
/db/nci/nci_aug00.smi.gz	new	250172	1007643	37	3451
/db/nci/nci_aug00.smi.gz	new	250172	1007643	37	3433
/db/nci/nci_aug00.smi.gz	new	250172	1007643	37	3412
/db/nci/nci_aug00.smi.gz	new	250172	1007643	37	3450
/db/chebi/chebi_108.smi.gz	old	26781	97989	117	18240
/db/chebi/chebi_108.smi.gz	old	26781	98462	111	16083
/db/chebi/chebi_108.smi.gz	old	26781	98606	110	16095
/db/chebi/chebi_108.smi.gz	old	26781	98718	109	16180
/db/chebi/chebi_108.smi.gz	old	26781	98606	110	16191
/db/chebi/chebi_108.smi.gz	old	26781	98718	109	16088
/db/chebi/chebi_108.smi.gz	old	26781	98606	110	16179
/db/chebi/chebi_108.smi.gz	old	26781	98606	110	16191
/db/chebi/chebi_108.smi.gz	old	26781	98606	110	16218
/db/chebi/chebi_108.smi.gz	old	26781	98606	110	16107
/db/chebi/chebi_108.smi.gz	old	26781	98829	108	16127
/db/chebi/chebi_108.smi.gz	old	26781	98606	110	16178
/db/chebi/chebi_108.smi.gz	old	26781	98462	111	16108
/db/chebi/chebi_108.smi.gz	old	26781	98829	108	16225
/db/chebi/chebi_108.smi.gz	old	26781	98718	109	16186
/db/chebi/chebi_108.smi.gz	new	26781	126713	41	981
/db/chebi/chebi_108.smi.gz	new	26781	126713	41	578
/db/chebi/chebi_108.smi.gz	new	26781	126713	41	575
/db/chebi/chebi_108.smi.gz	new	26781	126713	41	579
/db/chebi/chebi_108.smi.gz	new	26781	126713	41	574
/db/chebi/chebi_108.smi.gz	new	26781	126713	41	569
/db/chebi/chebi_108.smi.gz	new	26781	126713	41	561
/db/chebi/chebi_108.smi.gz	new	26781	126713	41	576
/db/chebi/chebi_108.smi.gz	new	26781	126713	41	574
/db/chebi/chebi_108.smi.gz	new	26781	126713	41	567
/db/chebi/chebi_108.smi.gz	new	26781	126713	41	583
/db/chebi/chebi_108.smi.gz	new	26781	126713	41	574
/db/chebi/chebi_108.smi.gz	new	26781	126713	41	566
/db/chebi/chebi_108.smi.gz	new	26781	126713	41	567
/db/chebi/chebi_108.smi.gz	new	26781	126713	41	575
/db/chembl/chembl_17.smi.gz	old	1318166	6175662	2547	570436
/db/chembl/chembl_17.smi.gz	old	1318166	6176540	2534	569997
/db/chembl/chembl_17.smi.gz	old	1318166	6176430	2536	569623
/db/chembl/chembl_17.smi.gz	old	1318166	6176423	2537	569538
/db/chembl/chembl_17.smi.gz	old	1318166	6176770	2529	570220
/db/chembl/chembl_17.smi.gz	old	1318166	6176506	2535	568293
/db/chembl/chembl_17.smi.gz	old	1318166	6175959	2542	568135
/db/chembl/chembl_17.smi.gz	old	1318166	6176719	2533	567812
/db/chembl/chembl_17.smi.gz	old	1318166	6176955	2529	568642
/db/chembl/chembl_17.smi.gz	old	1318166	6176828	2528	569337
/db/chembl/chembl_17.smi.gz	old	1318166	6177110	2528	568652
/db/chembl/chembl_17.smi.gz	old	1318166	6176755	2531	568809
/db/chembl/chembl_17.smi.gz	old	1318166	6176459	2539	568046
/db/chembl/chembl_17.smi.gz	old	1318166	6176911	2529	568351
/db/chembl/chembl_17.smi.gz	old	1318166	6176751	2532	568870
/db/chembl/chembl_17.smi.gz	new	1318166	6599942	232	25543
/db/chembl/chembl_17.smi.gz	new	1318166	6599942	232	25162
/db/chembl/chembl_17.smi.gz	new	1318166	6599942	232	25167
/db/chembl/chembl_17.smi.gz	new	1318166	6599942	232	25182
/db/chembl/chembl_17.smi.gz	new	1318166	6599942	232	25182
/db/chembl/chembl_17.smi.gz	new	1318166	6599942	232	25204
/db/chembl/chembl_17.smi.gz	new	1318166	6599942	232	25186
/db/chembl/chembl_17.smi.gz	new	1318166	6599942	232	25159
/db/chembl/chembl_17.smi.gz	new	1318166	6599942	232	25181
/db/chembl/chembl_17.smi.gz	new	1318166	6599942	232	25125
/db/chembl/chembl_17.smi.gz	new	1318166	6599942	232	25134
/db/chembl/chembl_17.smi.gz	new	1318166	6599942	232	25146
/db/chembl/chembl_17.smi.gz	new	1318166	6599942	232	25174
/db/chembl/chembl_17.smi.gz	new	1318166	6599942	232	25256
/db/chembl/chembl_17.smi.gz	new	1318166	6599942	232	25207
/db/zinc/zinc-clean-frag-ph7.smi.gz	old	504074	1022498	0	43490
/db/zinc/zinc-clean-frag-ph7.smi.gz	old	504074	1022498	0	41747
/db/zinc/zinc-clean-frag-ph7.smi.gz	old	504074	1022498	0	41638
/db/zinc/zinc-clean-frag-ph7.smi.gz	old	504074	1022498	0	41853
/db/zinc/zinc-clean-frag-ph7.smi.gz	old	504074	1022498	0	41833
/db/zinc/zinc-clean-frag-ph7.smi.gz	old	504074	1022498	0	41576
/db/zinc/zinc-clean-frag-ph7.smi.gz	old	504074	1022498	0	41723
/db/zinc/zinc-clean-frag-ph7.smi.gz	old	504074	1022498	0	41805
/db/zinc/zinc-clean-frag-ph7.smi.gz	old	504074	1022498	0	41674
/db/zinc/zinc-clean-frag-ph7.smi.gz	old	504074	1022498	0	41703
/db/zinc/zinc-clean-frag-ph7.smi.gz	old	504074	1022498	0	41815
/db/zinc/zinc-clean-frag-ph7.smi.gz	old	504074	1022498	0	41767
/db/zinc/zinc-clean-frag-ph7.smi.gz	old	504074	1022498	0	41799
/db/zinc/zinc-clean-frag-ph7.smi.gz	old	504074	1022498	0	41690
/db/zinc/zinc-clean-frag-ph7.smi.gz	old	504074	1022498	0	41707
/db/zinc/zinc-clean-frag-ph7.smi.gz	new	504074	1022498	0	3995
/db/zinc/zinc-clean-frag-ph7.smi.gz	new	504074	1022498	0	3772
/db/zinc/zinc-clean-frag-ph7.smi.gz	new	504074	1022498	0	3725
/db/zinc/zinc-clean-frag-ph7.smi.gz	new	504074	1022498	0	3787
/db/zinc/zinc-clean-frag-ph7.smi.gz	new	504074	1022498	0	3776
/db/zinc/zinc-clean-frag-ph7.smi.gz	new	504074	1022498	0	3762
/db/zinc/zinc-clean-frag-ph7.smi.gz	new	504074	1022498	0	3793
/db/zinc/zinc-clean-frag-ph7.smi.gz	new	504074	1022498	0	3785
/db/zinc/zinc-clean-frag-ph7.smi.gz	new	504074	1022498	0	3739
/db/zinc/zinc-clean-frag-ph7.smi.gz	new	504074	1022498	0	3768
/db/zinc/zinc-clean-frag-ph7.smi.gz	new	504074	1022498	0	3778
/db/zinc/zinc-clean-frag-ph7.smi.gz	new	504074	1022498	0	3772
/db/zinc/zinc-clean-frag-ph7.smi.gz	new	504074	1022498	0	3793
/db/zinc/zinc-clean-frag-ph7.smi.gz	new	504074	1022498	0	3780
/db/zinc/zinc-clean-frag-ph7.smi.gz	new	504074	1022498	0	3779
/db/zinc/zinc-clean-leads-ph7.smi.gz	old	5135179	14816752	0	661793
/db/zinc/zinc-clean-leads-ph7.smi.gz	old	5135179	14816752	0	659973
/db/zinc/zinc-clean-leads-ph7.smi.gz	old	5135179	14816752	0	660366
/db/zinc/zinc-clean-leads-ph7.smi.gz	old	5135179	14816752	0	660460
/db/zinc/zinc-clean-leads-ph7.smi.gz	old	5135179	14816752	0	658992
/db/zinc/zinc-clean-leads-ph7.smi.gz	old	5135179	14816752	0	659116
/db/zinc/zinc-clean-leads-ph7.smi.gz	old	5135179	14816752	0	660991
/db/zinc/zinc-clean-leads-ph7.smi.gz	old	5135179	14816752	0	661437
/db/zinc/zinc-clean-leads-ph7.smi.gz	old	5135179	14816752	0	661368
/db/zinc/zinc-clean-leads-ph7.smi.gz	old	5135179	14816752	0	663335
/db/zinc/zinc-clean-leads-ph7.smi.gz	old	5135179	14816752	0	660713
/db/zinc/zinc-clean-leads-ph7.smi.gz	old	5135179	14816752	0	661909
/db/zinc/zinc-clean-leads-ph7.smi.gz	old	5135179	14816752	0	661481
/db/zinc/zinc-clean-leads-ph7.smi.gz	old	5135179	14816752	0	661672
/db/zinc/zinc-clean-leads-ph7.smi.gz	old	5135179	14816752	0	661821
/db/zinc/zinc-clean-leads-ph7.smi.gz	new	5135179	14816752	0	54816
/db/zinc/zinc-clean-leads-ph7.smi.gz	new	5135179	14816752	0	54460
/db/zinc/zinc-clean-leads-ph7.smi.gz	new	5135179	14816752	0	54419
/db/zinc/zinc-clean-leads-ph7.smi.gz	new	5135179	14816752	0	54563
/db/zinc/zinc-clean-leads-ph7.smi.gz	new	5135179	14816752	0	54444
/db/zinc/zinc-clean-leads-ph7.smi.gz	new	5135179	14816752	0	54490
/db/zinc/zinc-clean-leads-ph7.smi.gz	new	5135179	14816752	0	54406
/db/zinc/zinc-clean-leads-ph7.smi.gz	new	5135179	14816752	0	54513
/db/zinc/zinc-clean-leads-ph7.smi.gz	new	5135179	14816752	0	54486
/db/zinc/zinc-clean-leads-ph7.smi.gz	new	5135179	14816752	0	54525
/db/zinc/zinc-clean-leads-ph7.smi.gz	new	5135179	14816752	0	54384
/db/zinc/zinc-clean-leads-ph7.smi.gz	new	5135179	14816752	0	54453
/db/zinc/zinc-clean-leads-ph7.smi.gz	new	5135179	14816752	0	54491
/db/zinc/zinc-clean-leads-ph7.smi.gz	new	5135179	14816752	0	54471
/db/zinc/zinc-clean-leads-ph7.smi.gz	new	5135179	14816752	0	54435
